# Supplementary material for: Genome-wide identification of the mango CONSTANS (CO) family and functional analysis of two MiCOL9 genes in transgenic Arabidopsis
Source: Front Plant Sci. 2022 Oct 17;13:1028987. doi: 10.3389/fpls.2022.1028987 (PMC9618732; doi:10.3389/fpls.2022.1028987)
Supplement: Supplementary file 1 [file Table_1.xlsx]

## Sheet: Sheet1
Table S1 primers used in this work
Used for	Primer names	primer sequences (from 5'-to 3')
quantitative real-time PCR	qCOu	CGGTGTCGTCAACTTCTTTG
	qCOd	TTCATTTCAGGGCCATCTTC
	qCO1Au	GGGAGAAGGATCATGTGGAA
	qCO1Ad	CCTGAATTTGGCTTTCATGG
	qCO1Bu	GGGAGAAGGATCTCAGGGC
	qCO1Bd	TGAATTTGGCTTTCATCAG
	qCO2Au	CGGAGGGAGATGAAGATGAG
	qCO2Ad	CCACCAAACAAGAACCCATT
	qCO2Bu	TGCGACGCACGTGTCCATG
	qCO2Bd	AGCCCTGTATGGGGAGCTC
	qCO2Cu	CAGGAGTGTGAGTGGGCTTT
	qCO2Cd	GACACAGAAGGCATCGGAAT
	qCO3Au	GACGACGAGTCAGATGCAGA
	qCO3Ad	CTGATGTCCGTTTCCACAGA
	qCO3Bu	CGGGACGACGAGCCAAATA
	qCO3Bd	CTAACTGGACTGGTGTCCATC
	qCO4Au	ATACGAAGGACAGAGCCAAG
	qCO4Ad	GAAGATCTGAGGCCTCTTCA
	qCO4Bu	TCTGATCAGGCGAGCCTTTG
	qCO4Bd	TGGTTCTTCGTGCCTCTGTC
	qCO5Au	TCATTAAGTTACCAAGCTCGGT
	qCO5Ad	AGTCCACATAGTTGCGTTGC
	qCO5Bu	CGGAAGGAGGTGTGGAGAG
	qCO5Bd	TCCATACCCGCACTGTGAT
	qCO6u	CTTATGGTGAAGAGGCCATGA
	qCO6d	CCAGTCCATGAAATCCCAAC
	qCO7Au	CCTCCGAGCAAGACAGCCCTC
	qCO7Ad	GTCCCTCTCTTTACACCTCA
	qCO7Bu	GTTCCTCCACTCTTAACGGTC
	qCO7Bd	GTCCCTCTCTTTACCCCTTA
	qCO8u	GAAAAGGGAGAACAGCAAGA
	qCO8d	TTCTTCCATCACTGGAACCT
	qCO9Au	AGACTTTCCATCTGTCGGAG
	qCO9Ad	GCATCTCGCATATTATTAGTCC
	qCO9Bu	AGACTTTCCATCTGTCAGTC
	qCO9Bd	GCATCTCGCATATTATTGCTCTC
	qCO10Au	TGACTCATGCAGAAACCCACTG
	qCO10Ad	TTAACTCAAGACCCCACAGTGC
	qCO11u	CACGGTCATCAACTCCACCA
	qCO11d	TAGTCTGACGCATCCGCTTC
	qCO12u	CGTAGGCATCCTCGTTCACT
	qCO12d	CCCAAACTTGAGCAACCATT
	qCO13Au	TACGACTCTGTGATAACTGC
	qCO13Ad	CCGATTTGTTGAGTGGACTTGTA
	qCO13Bu	GCACCTTATATGTTTCATCTTCG
	qCO13Bd	CCTATACTTACAAACTCAGGAGT
	qCO14Au	TTCTGGGTTTGGTGTTTATGG
	qCO14Ad	TATTTGCTCGCCAACCTCTT
	qCO14Bu	GTTTCGGTTTGCTGTTTCACT
	qCO14Bd	ATAATGCTGCCATCCCAGTC
	qCO15Au	ACTCTGCGAACCTTCTCTCG
	qCO15Ad	GAAGCGGACACAGAGCAAG
	qCO15Bu	GATTGACTACTGGAGCGGTTG
	qCO15Bd	CTCTGCCTTTTCGACATAGCC
	qCO16Au	ATGTTAAGAGCTTGCTGGCG
	qCO16Ad	GCCAGTGGTGATTCATGGTC
	qCO16Bu	ACTTCGGAGACAGCACAGTGA
	qCO16Bd	TTGCATTCGGTGTTCGCCATT
	qCO16Cu	TCGGAGACAGCACAGTGAAGG
	qCO16Cd	ATTCGGTGTTCGCCATTGCTG
BiFC Assay	SPYCNu	CGCACAATCCCACTATCCTT
	SPYNd	CTCCTCGCCCTTGCTCACCAT
	SPYCd	TGCTTGTCAGCGTAATCTGG
Flowering relate genes	AtFTu	CTTGGCAGGCAAACAGTGTATGCAC
	AtFTd	GCCACTCTCCCTCTGACAATTGTAGA
	AtSOC1-F	CGAGCAAGAAAGACTCAAGTGTTTAAGG
	AtSOC1-R	TTCATGAGATCCCCACTTTTCAGAGAG
	AtFLC-F	ACTTGTGGATAGCAAGCTTGTGG
	AtFLC-R	CATGAGTTCGGTCTTCTTGGCTC
Salt relate genes	AtCOR47-F	CAGTGTCGGAGAGTGTGGTG
	AtCOR47-R	ACAGCTGGTGAATCCTCTGC
	AtNHX1-F	AGCCTTCAGGGAACCACAAT
	AtNHX1-R	CTCCAAAGACGGGTCGCATG
	AtRD29A-F	AACCACCACTCAACACACAC
	AtRD29A-R	AGTCGCACCATTCTCATGATG
Drought relate genes	AtKIN1-F	GCGAAAGATCAAACTCCCCA
	AtKIN1-R	TCCTTCTGTGTGTTTGGAAGA
	AtNCED3-F	TCAAAACCGGTGAATCAACT
	AtNCED3-R	TTCGTCTTCCTCTCCTCCTTC
	AtRD29B-F	CCCACGCATAAAGGTGGAGA
	AtRD29B-R	AACTCATGGCTTCTCGTCGG
Reference gene	AtActin 2 -F	TCAGATGCCCAGAAGTCTTGTTCC
	AtActin 2-R	CCGTACAGATCCTTCCTGATATCC
