# Supplementary material for: Genome-wide identification of the mango CONSTANS (CO) family and functional analysis of two MiCOL9 genes in transgenic Arabidopsis
Source: Front Plant Sci. 2022 Oct 17;13:1028987. doi: 10.3389/fpls.2022.1028987 (PMC9618732; doi:10.3389/fpls.2022.1028987)
Supplement: Supplementary file 2 [file Table_2.xlsx]

## Sheet: Sheet1
Table S2 The following genes and their accession numbers were used.
Plant species	Gene names	Accession numbers
Arabidopsis thaliana (At)	AtCO	NM_121589
	AtCOL1	NM_121590
	AtCOL2	NM_111105
	AtCOL3	NM_201801
	AtCOL4	NM_122402
	AtCOL5	NM_125149
	AtCOL6	AY081541
	AtCOL7	NM_106047
	AtCOL8	NM_103803
	AtCOL9	NM_111644
	AtCOL10	NM_124200
	AtCOL11	NM_117613
	AtCOL12	NM_113084
	AtCOL13	NM_130356
	AtCOL14	NM_128910
	AtCOL15	NM_102570
	AtCOL16	NM_102355
